# Supplementary material for: Proposal of a Knowledge Management Model for Complex Systems: Case of the Supervision and Control Subsystem of the Colombian Health System
Source: J Mark Access Health Policy. 2024 Aug 21;12(3):224–51. doi: 10.3390/jmahp12030019 (PMC11348183; doi:10.3390/jmahp12030019)
Supplement: Supplementary file 1 [file jmahp-12-00019-s001.zip]

Archive with 5 entries (5 files):
- S1 Governance  Stewardship  Regulation  Macroprocesses Description.pdf
- S2 Affiliation Macroprocess Description.pdf
- S3 Finance Macroprocess Description.pdf
- S4 Risk Management Macroprocess Description.pdf
- S5 Surveillance, Inspection and Control Macroprocess Description.pdf
